# Supplementary material for: Benzothiadiazole Affects Grape Polyphenol Metabolism and Wine Quality in Two Greek Cultivars: Effects during Ripening Period over Two Years
Source: Plants (Basel). 2023 Mar 4;12(5):1179. doi: 10.3390/plants12051179 (PMC10005230; doi:10.3390/plants12051179)
Supplement: Supplementary file 1 [file plants-12-01179-s001.zip]

Archive with 1 entries (1 files):
- plants-2243817-supplementary.pdf
